# Supplementary material for: Probabilistic forecasting of monthly dengue cases using epidemiological and climate signals: A BiLSTM-Negative Binomial Model versus Mechanistic and Count-Model Baselines
Source: PLOS Glob Public Health. 2026 Mar 27;6(3):e0005404. doi: 10.1371/journal.pgph.0005404 (PMC13029795; doi:10.1371/journal.pgph.0005404)
Supplement: S1 Data — Available at: https://doi.org/10.34740/kaggle/dsv/13257213 (CSV) [file pgph.0005404.s008.csv]

date	temperature_C	humidity_%	precipitation_mm	dengue_cases
1/31/2015	24.8483871	77.8683871	0	9
2/28/2015	26.18607143	79.0225	0.56	5
3/31/2015	27.0116129	72.77516129	0.14	0
4/30/2015	27.855	76.61366667	3.96	6
5/31/2015	27.27451613	84.55322581	481.98	21
6/30/2015	25.99366667	90.12533333	751.34	38
7/31/2015	25.26870968	91.17096774	691.98	49
8/31/2015	25.37709677	90.98129032	851.17	48
9/30/2015	25.467	90.85033333	644.56	37
10/31/2015	26.19032258	89.80096774	431.55	34
11/30/2015	26.502	83.55466667	72.98	11
12/31/2015	24.05580645	73.81774194	0.03	0
1/31/2016	24.87903226	77.48064516	4.37	7
2/29/2016	25.85517241	78.16103448	0	0
3/31/2016	28.10580645	74.69935484	0.31	0
4/30/2016	28.277	74.11933333	64.49	0
5/31/2016	26.96225806	85.39419355	253.27	14
6/30/2016	26.075	90.009	1539.59	57
7/31/2016	25.23096774	91.59	1934.04	63
8/31/2016	25.2216129	91.62290323	914.97	39
9/30/2016	25.39533333	91.255	975.46	54
10/31/2016	26.2683871	89.83806452	182.95	25
11/30/2016	26.454	86.46033333	111.1	19
12/31/2016	25.66483871	77.94870968	0.01	0
1/31/2017	26.05451613	79.52064516	0.06	4
2/28/2017	26.27571429	80.53785714	0.03	8
3/31/2017	27.14096774	79.91967742	0.79	0
4/30/2017	27.95633333	79.82433333	53.39	6
5/31/2017	27.40806452	85.37709677	366.39	18
6/30/2017	26.33166667	90.30633333	917.04	41
7/31/2017	25.34741935	90.71322581	1305.07	50
8/31/2017	25.35806452	90.61935484	1376.45	63
9/30/2017	25.811	90.763	466.5	35
10/31/2017	26.25806452	89.92548387	270.63	23
11/30/2017	26.267	86.898	251	27
12/31/2017	25.71225806	77.04677419	0	0
1/31/2018	24.67419355	78.39806452	0	9
2/28/2018	25.52571429	79.66428571	11.83	0
3/31/2018	26.64290323	81.64483871	6.84	2
4/30/2018	27.638	75.85533333	2.31	0
5/31/2018	27.69903226	75.99645161	42.31	2
6/30/2018	26.072	89.52333333	654.06	37
7/31/2018	25.37516129	90.02322581	777.19	40
8/31/2018	25.01548387	90.21645161	839.18	42
9/30/2018	25.418	91.29033333	980.77	40
10/31/2018	26.13451613	89.21516129	336.8	25
11/30/2018	26.367	85.365	281.36	19
12/31/2018	25.68258065	77.00483871	4.95	9
1/31/2019	25.54225806	78.07677419	0.04	7
2/28/2019	26.34321429	79.52464286	0.01	0
3/31/2019	27.02451613	78.40548387	0	4
4/30/2019	28.10233333	75.01933333	14.92	0
5/31/2019	28.12548387	77.83	13.56	0
6/30/2019	27.03866667	85.769	379.86	25
7/31/2019	25.5683871	90.77451613	1261.3	57
8/31/2019	25.19096774	91.44096774	1197.07	57
9/30/2019	25.67033333	90.73933333	423.68	30
10/31/2019	26.03032258	90.54483871	390.6	31
11/30/2019	26.38966667	86.548	203.93	23
12/31/2019	26.43741935	76.93193548	0.21	7
1/31/2020	25.40064516	77.08935484	0.03	2
2/29/2020	26.71482759	79.53931034	0.02	4
3/31/2020	27.98064516	78.79129032	4.38	0
4/30/2020	28.14633333	80.19866667	83.98	0
5/31/2020	27.49709677	86.5616129	288.34	25
6/30/2020	26.53033333	87.77033333	138.23	28
7/31/2020	25.28741935	90.06645161	1144.97	48
8/31/2020	25.04709677	89.86032258	366.07	38
9/30/2020	25.67966667	89.19666667	117.14	27
10/31/2020	26.36451613	88.24064516	246.68	22
11/30/2020	26.94766667	82.922	5.8	12
12/31/2020	26.90354839	81.65322581	1.24	16
1/31/2021	26.58225806	80.7416129	0.46	7
2/28/2021	27.5425	77.7375	2.5	9
3/31/2021	27.90870968	74.56806452	0.76	0
4/30/2021	28.48066667	76.896	17.93	2
5/31/2021	27.31774194	85.3216129	411.67	22
6/30/2021	26.48166667	89.344	625.84	33
7/31/2021	25.58451613	90.34870968	1874.78	64
8/31/2021	25.45129032	90.55129032	1146.4	39
9/30/2021	25.878	89.69966667	972.67	42
10/31/2021	26.41354839	89.97774194	374.63	32
11/30/2021	26.66766667	86.57866667	40.13	25
12/31/2021	26.55032258	78.35516129	0.99	1
1/31/2022	25.83129032	75.43225806	0	0
2/28/2022	26.5675	81.50642857	1.8	6
3/31/2022	27.46	76.36516129	1.5	3
4/30/2022	27.78833333	74.45233333	5.95	0
5/31/2022	27.91903226	81.58935484	125.89	6
6/30/2022	26.59266667	86.14966667	161.91	22
7/31/2022	25.45741935	88.40225806	533.31	34
8/31/2022	25.15741935	90.2116129	745.99	46
9/30/2022	25.53833333	90.341	494.7	32
10/31/2022	26.30129032	88.40903226	401.25	27
11/30/2022	26.34466667	83.76133333	96.27	13
12/31/2022	26.13645161	78.27903226	12.73	0
1/31/2023	25.43258065	79.33935484	0.53	9
2/28/2023	26.53642857	81.22	0.92	10
3/31/2023	27.07709677	79.75741935	34.41	6
4/30/2023	28.17066667	78.72	28.7	0
5/31/2023	27.43322581	85.18516129	997.75	26
6/30/2023	26.465	90.45166667	387.73	29
7/31/2023	26.06096774	90.83548387	718.18	38
8/31/2023	25.9116129	91.25064516	546.65	33
9/30/2023	26.40966667	90.94933333	625.66	36
10/31/2023	26.67322581	89.67193548	450.08	33
11/30/2023	27.12933333	87.038	220.46	30
12/31/2023	25.71451613	77.18387097	8.93	5
1/31/2024	26.50870968	76.97806452	0	3
2/29/2024	27.23103448	81.18241379	0	6
3/31/2024	27.86483871	78.73225806	1.48	0
4/30/2024	28.91666667	76.295	23.82	0
5/31/2024	28.47064516	85.74580645	195.36	16
6/30/2024	27.07933333	89.53633333	649.94	46
7/31/2024	25.82741935	90.84709677	1039.83	46
8/31/2024	25.69258065	91.39354839	640.81	41
9/30/2024	25.82	91.10766667	564.24	37
10/31/2024	26.18419355	90.35870968	204.47	22
11/30/2024	27.01233333	80.10533333	27.13	12
12/31/2024	25.4416129	74.19580645	0	3
